# Supplementary material for: The role of complement and extracellular vesicles in the development of pulmonary embolism in severe COVID-19 cases
Source: PLoS One. 2024 Aug 23;19(8):e0309112. doi: 10.1371/journal.pone.0309112 (PMC11343408; doi:10.1371/journal.pone.0309112)
Supplement: S1 Data — (XLSX) [file pone.0309112.s007.xlsx]

## Sheet: AllData (ordnad)
Pat nr Apostolos	LE datum	1cental/2perifer	Days to LE	Prov 1 datum	Etikett prov 1	TCC mAU	MASP-2. 1:25	C3a (ng/ml)	CFD (ng/ml)	CFB ( ug/ml)2	TCC+ , AnnexinV+	MASP2+ EVs	C3a+ EVs2	CFD+ EVs2	CFB+ Evs	CD142+ EVs	C142+ MPO+ EVs	MPO+ EVs	TCC+ MPO+	MASP2+ MPO+	C3a+ MPO+ Evs	CFB+ MPO+ EVs	CFD+ , MPO+ EVs	CD144+ EVs	CD54+ EVs	CD62-E	CD41/61+	CD62-P	CRP	Procalcitonin	IL6	Feritin2	D Dim	Fibrinogen	APT	INR	Trombocyter	aFXa	Kolumn8	Kolumn9	Kolumn10	Kolumn11	Kolumn112	Kolumn113	Kolumn114	Kolumn115	Kolumn116	Kolumn117	Kolumn118
Patient 01				201029	0348	5485	1336.47	1280	1560	678	1824	89	1844	188	19564	13856	351	939	512	50	313	303	63	221	560	35	686	1389	176			275	0.74	5.6	28	1	282	0.27
Patient 03				201123	0369	5680	2845.81	1845	4100	475	2319	145	3113	495	22391	19120	601	1587	642	106	500	255	136	410	1056	41	1247	1504	152	0.52		4858	3.4	7.8	23	1.2	293
Patient 04				201123	0371	7430	3310.81	1312.5	1012	652.5	2750	70	3439	228	24882	21948	253	617	665	19	420	152	39	458	601	46	1280	2076	135			577	10.4	8.4	20	1	403
Patient 05				201211	0400	4200	2964.94	2580	1044	504	2267	93	1810	105	44560	28453	206	501	549	46	119	144	13	375	426	35	2978	795	113	0.27		3241	1.64	7.1	22	1	232
Patient 07				201230	0418	7390	438.145	1292.5	>8000	553.5	9475	75	12029	676	222865	140016	582	2000	1675	20	760	609	44	2298	1974	27	4777	1789	179	0.31		3332	6.4	8.4	22	1.2	181
Patient 08				210112	0430	3650	1969.93	812.5	1808	424	4907	72	7364	362	172121	112171	593	1809	933	26	540	527	32	954	923	48	3473	1132	38	0.17	16	3725	0.37	4.5	22	1.1	223
Patient 09				210114	0431	4870	1997.5	760	2052	617.5	1872	21	2019	106	70	14978	60	114	312	11	56	0	19	22	167	21	428	462	125	0.9	105	192	1.17	5.8	25	1	223
Patient 12				210317	0474	2200	2155.69	825	1720	414	3031	94	2644	226	18598	13059	143	346	509	45	158	97	30	217	410	60	361	1309	103	0.8	99	800	2.1	4.4	26	1.1	164
Patient 13				210317	0476	5050	2475.04	777.5	1476	335	2440	87	3048	209	20450	14772	160	421	232	24	62	74	9	298	501	51	357	1176	22	0.2		745	0.35	5.3	28	1.1	135	0.33
Patient 15				210324	0488	4330	1719.79	825	4960	298	1815	63	4325	406	15384	13546	131	350	288	25	411	57	38	400	421	47	1110	1464	14	0.14	7.6	2500	1.89	4	25	1.1	574	1.8
Patient 22				210510	0573		1146.52	368.5	1104	288.5	2545	23	2706	161	48	11916	166	263	522	12	106	0	20	38	283	65	416	1382	2	0.12		1277	1.53	2.1	26	1.2	203
Patient 23				201012	0340	5225	1131.4	1392.5	1272	351	343	24	964	96	100	2405	24	49	105	22	30	2	25	8	103	40	485	229	244		244	3443	1.19	7.2	22	1.2	81	<0,05
Patient 24				201023	0345	2400	2189.06	1555	1832	468.5	1257	26	605	55	156	4317	45	75	304	17	9	2	11	7	88	30	0	528	195		86	793	0.94	7	27	1.3	269	0.1
Patient 26				201130	0386	3130	1653.91	715	916	412	1056	26	1102	99	77	5284	43	89	79	18	34	0	11	6	168	39	28	525	73	0.13		1322	1.57	5.5	21	1.3	223	0.44
Patient 28				210406	0516	6880	794.946	1767.5	1356	397.5	1443	26	1071	78	44	5424	67	221	389	15	40	1	18	14	149	30	51	682	62	1.2		802	0.2	1.5	38	2.8	226	0.5
Patient 29				210407	0523	3940	2004.25	2317.5	2928	509	1355	22	900	80	35	4339	28	72	542	16	60	0	25	11	127	24	44	625	155	9.6		2349	1.79	8.5	31	1.1	189	0.07
Patient 30				210409	0529	5290	1395.22	2560	6280	361.5	2737	24	5805	164	110	27432	44	231	385	14	126	1	20	102	545	25	238	1018	137	6.1		1790	1	7.7	20	1	302	0.7
Patient 32				210412	0532	2995	1468.05	1332.5	1184	619	1059	111	677	51	151	9823	102	127	256	92	28	0	15	16	129	51	159	853	298	1.1		1014	10	6.5	27	1	223
Patient 38				210413	0539	3615	1419.09	667.5	1436	390.5	1134	15	3147	119	67	30854	106	316	254	8	178	1	17	31	372	26	592	847	66	0.6		1833	1.98	4.8	22	1.1	408	0.34
Patient 40				210421	0552	3880	1719.03	2155	1452	457	1391	18	867	95	55	9001	207	750	404	12	195	1	33	4	216	40	256	1045	160	0.13		1012	3.2	4	20	1.2	292	0.54
Patient 02	201111	2	2	201109	0354	5425	1045.65	1572.5	2444	431	1175	41	1253	156	9190	9057	155	308	313	20	143	54	40	3	8	16	671	21	132	0.49	138	3378	0.99	4.8	46	4.3	81
Patient 06	210101	2	3	201229	0415	7640	3850.24	1452.5	2256	723	2426	65	2412	199	23075	17383	243	532	564	35	191	121	35	220	312	38	1503	607	144	0.12		792	8.1	6	23	1.1	326
Patient 10	200323	1	22	210301	0456	3600	2329.01	1157.5	1628	454	2098	54	2056	194	12838	10094	105	304	386	18	192	57	30	116	200	38	1405	485	52	0.18	44	368	0.47	4.3	29	1.1	189
Patient 11	200314	2	10	210304	0460	4520	3734.92	1000	1408	271	3163	40	5181	212	51079	37040	218	574	586	14	252	179	17	646	516	24	2861	959	140	0.24		1656	0.8	7.6	26	1.1	240
Patient 14	210323	2	4	210319	0479	3930	3709.72	1785	2012	485.5	2287	64	2652	206	23501	16259	235	726	569	39	148	118	34	224	456	47	470	780	229	1.1		1775	0.8	6.6	26	1.1	152
Patient 16	210329	2	0	210329	0503	5280	2107.3	827.5	2732	383	870	67	2211	250	19055	13057	147	459	187	53	200	58	69	296	669	55	278	344	37	0.16		536	13.3	4.8	20	1.2	208	0.06
Patient 17	210331	2	1	210330	0505	4470	1502.27	1655	1672	329.5	1904	75	747	127	7303	5365	169	663	283	53	62	113	29	81	279	61	340	425	110				35	4.5	25	1.3	147
Patient 18	200522	2	2	200520	0301	5340	2242.78	822.5	968	445	1478	58	918	80	14378	7638	73	276	241	41	82	71	30	141	236	56	218	438	197	3.7	244	281	3.3	4.1	25	1.1	200	0.05
Patient 19	200608	2	5	200603	0313	6690	1360.52	1920	972	411.5	5194	50	9170	407	90463	65409	370	1123	735	10	269	312	15	954	1212	46	503	2737	127	1.8	284	3209	2.7	4	26	1.1	464	0.15
Patient 20	200624	1	20	200604	0315	2080	2405.16	915	1792	765.5	2137	54	1860	156	12063	11687	126	298	241	27	102	75	21	159	233	35	246	911	148	0.14	70	1468	0.54	5.8	28	0.9	159
Patient 21	200617	2	9	200608	0319	4495	2699.21	1762.5	1892	740	4768	46	11619	354	132231	67918	194	710	603	11	319	278	13	657	729	28	3168	830	330	0.12	32	318	0.85	7.1	25	0.9	186
Patient 25	201208	2	15	201127	0385	2220	2276.43	922.5	1280	313.5	1145	22	883	87	41	4251	43	85	81	17	17	2	28	18	104	33	1	238	97	0.1		736	23.6	3.3	21	1.4	138
Patient 27	210421	2	20	210401	0506	4950	400.117	835	1560	303	1103	21	548	60	12	2605	43	116	236	14	50	0	16	5	161	30	162	745	107	1.6		1590	0.8	5.6	28	1.1	205
Patient 31	210425	2	10	210409	0530	5055	2580.47	1700	2820	429.5	1722	37	2835	115	109	27354	140	397	621	29	103	0	19	51	360	23	145	674	196	3.2		1030	1.03	6.5	30	0.9	187
Patient 33	200507	2	8	200408	0233	5045	1511.59	2577.5	1792	634.5	1491	39	3874	148	454	35325	90	184	267	21	108	2	9	70	424	60	152	752	375	4	805	3682	35	4.7	30	1.1	139
Patient 34	200414	2	5	200409	0237	5860	2459.83	1272.5	1372	517	2021	47	3819	174	206	38070	84	172	303	30	103	1	34	46	465	60	350	1521	235	1.4	2396	1433	9.7	4.5	22	1.1	285
Patient 35	200423	1	7	200416	0250	20000	544.529	2357.5	1132	674.5	3560	29	10419	343	321	90234	167	581	450	8	302	1	12	369	1114	15	990	991	435	6.2	927	4561	1.92	7.1	31	1	283
Patient 36	200423	2	2	200421	0260	3720	2774.89	1097.5	912	795.5	1481	50	3624	372	122	37206	178	367	237	29	237	11	42	71	1011	61	370	3093	130	0.06	36	398	19.6	8.7	23	1	638
Patient 37	200508	2	0	200508	0290	2760	614.026	1672.5	1360	591	1356	28	3084	137	110	37139	57	136	240	23	69	0	11	47	283	27	208	955	296	1.1	439	1685	1.26	7.5	32	1	245	0.5
Patient 39	210423	2	7	210415	0542	4155	3429.45	2605	1388	342	2002	14	10663	221	248	82405	115	462	214	3	182	1	10	208	760	11	3260	669	128	0.54		1254	2.5	7.4	25	1.1	328
[truncated: 26 more columns]

## Sheet: with PE
Pat nr Apostolos	LE datum	1cental/2perifer	Days to LE	Prov 1 datum	Etikett prov 1	TCC mAU	MASP-2. 1:25	C3a (ng/ml)	CFD (ng/ml)	CFB ( ug/ml)2	TCC+ , AnnexinV+	MASP2+ EVs	C3a+ EVs2	CFD+ EVs2	CD142+ EVs	C142+ MPO+ EVs	MPO+ EVs	TCC+ MPO+	MASP2+ MPO+	C3a+ MPO+ Evs	CFD+ , MPO+ EVs	CD144+ EVs	CD54+ EVs	CD62-E	CD41/61+	CD62-P	CRP	Procalcitonin	IL6	Feritin2	D Dim	Fibrinogen	APT	INR	Trombocyter	aFXa	Kolumn8	Kolumn9	Kolumn10	Kolumn11	Kolumn112	Kolumn113	Kolumn114	Kolumn115	Kolumn116	Kolumn117	Kolumn118	Kolumn119	Kolumn120
Patient 01				201029	0348	5485	1336.47	1280	1560	678	1824	89	1844	188	13856	351	939	512	50	313	63	221	560	35	686	1389	176			275	0.74	5.6	28	1	282	0.27
Patient 03				201123	0369	5680	2845.81	1845	4100	475	2319	145	3113	495	19120	601	1587	642	106	500	136	410	1056	41	1247	1504	152	0.52		4858	3.4	7.8	23	1.2	293
Patient 04				201123	0371	7430	3310.81	1312.5	1012	652.5	2750	70	3439	228	21948	253	617	665	19	420	39	458	601	46	1280	2076	135			577	10.4	8.4	20	1	403
Patient 05				201211	0400	4200	2964.94	2580	1044	504	2267	93	1810	105	28453	206	501	549	46	119	13	375	426	35	2978	795	113	0.27		3241	1.64	7.1	22	1	232
Patient 07				201230	0418	7390	438.145	1292.5	>8000	553.5	9475	75	12029	676	140016	582	2000	1675	20	760	44	2298	1974	27	4777	1789	179	0.31		3332	6.4	8.4	22	1.2	181
Patient 08				210112	0430	3650	1969.93	812.5	1808	424	4907	72	7364	362	112171	593	1809	933	26	540	32	954	923	48	3473	1132	38	0.17	16	3725	0.37	4.5	22	1.1	223
Patient 09				210114	0431	4870	1997.5	760	2052	617.5	1872	21	2019	106	14978	60	114	312	11	56	19	22	167	21	428	462	125	0.9	105	192	1.17	5.8	25	1	223
Patient 12				210317	0474	2200	2155.69	825	1720	414	3031	94	2644	226	13059	143	346	509	45	158	30	217	410	60	361	1309	103	0.8	99	800	2.1	4.4	26	1.1	164
Patient 13				210317	0476	5050	2475.04	777.5	1476	335	2440	87	3048	209	14772	160	421	232	24	62	9	298	501	51	357	1176	22	0.2		745	0.35	5.3	28	1.1	135	0.33
Patient 15				210324	0488	4330	1719.79	825	4960	298	1815	63	4325	406	13546	131	350	288	25	411	38	400	421	47	1110	1464	14	0.14	7.6	2500	1.89	4	25	1.1	574	1.8
Patient 22				210510	0573		1146.52	368.5	1104	288.5	2545	23	2706	161	11916	166	263	522	12	106	20	38	283	65	416	1382	2	0.12		1277	1.53	2.1	26	1.2	203
Patient 23				201012	0340	5225	1131.4	1392.5	1272	351	343	24	964	96	2405	24	49	105	22	30	25	8	103	40	485	229	244		244	3443	1.19	7.2	22	1.2	81	<0,05
Patient 24				201023	0345	2400	2189.06	1555	1832	468.5	1257	26	605	55	4317	45	75	304	17	9	11	7	88	30	0	528	195		86	793	0.94	7	27	1.3	269	0.1
Patient 26				201130	0386	3130	1653.91	715	916	412	1056	26	1102	99	5284	43	89	79	18	34	11	6	168	39	28	525	73	0.13		1322	1.57	5.5	21	1.3	223	0.44
Patient 28				210406	0516	6880	794.946	1767.5	1356	397.5	1443	26	1071	78	5424	67	221	389	15	40	18	14	149	30	51	682	62	1.2		802	0.2	1.5	38	2.8	226	0.5
Patient 29				210407	0523	3940	2004.25	2317.5	2928	509	1355	22	900	80	4339	28	72	542	16	60	25	11	127	24	44	625	155	9.6		2349	1.79	8.5	31	1.1	189	0.07
Patient 30				210409	0529	5290	1395.22	2560	6280	361.5	2737	24	5805	164	27432	44	231	385	14	126	20	102	545	25	238	1018	137	6.1		1790	1	7.7	20	1	302	0.7
Patient 32				210412	0532	2995	1468.05	1332.5	1184	619	1059	111	677	51	9823	102	127	256	92	28	15	16	129	51	159	853	298	1.1		1014	10	6.5	27	1	223
Patient 38				210413	0539	3615	1419.09	667.5	1436	390.5	1134	15	3147	119	30854	106	316	254	8	178	17	31	372	26	592	847	66	0.6		1833	1.98	4.8	22	1.1	408	0.34
Patient 40				210421	0552	3880	1719.03	2155	1452	457	1391	18	867	95	9001	207	750	404	12	195	33	4	216	40	256	1045	160	0.13		1012	3.2	4	20	1.2	292	0.54
Median						4330	1719.41	1302.5	1476	440.5	1848	44.5	2331.5	140	13701	137	331	396.5	19.5	122.5	22.5	70	391	39.5	422	1031.5	130	0.415	92.5	1299.5	1.605	5.7	24	1.1	224.5	0.39
range						5230	2872.66	2211.5	5364	389.5	9132	130	11424	625	137611	577	1951	1596	98	751	127	2294	1886	44	4777	1847	296	9.48	236.4	4666	10.2	7	18	1.8	493	1.73
Max						7430	3310.81	2580	6280	678	9475	145	12029	676	140016	601	2000	1675	106	760	136	2298	1974	65	4777	2076	298	9.6	244	4858	10.4	8.5	38	2.8	574	1.8
min						2200	438.145	368.5	916	288.5	343	15	605	51	2405	24	49	79	8	9	9	4	88	21	0	229	2	0.12	7.6	192	0.2	1.5	20	1	81	0.07
Mean						4612.63	1806.78	1357.05	2078.53	460.3	2351	56.2	2973.95	199.95	25135.7	195.6	543.85	477.85	29.9	207.25	30.9	294.5	460.95	39.05	948.3	1041.5	122.45	1.39313	92.9333	1794	2.593	5.805	24.75	1.2	256.3	0.509
SD						1536.17	724.85	664.18	1470.93	115.933	1942.56	38.3976	2771.05	164.758	35777.6	190.09	593.493	347.106	26.503	212.068	28.1199	529.825	444.762	12.2624	1298.04	476.816	77.4206	2.62492	85.1494	1322.73	2.94301	2.02211	4.42332	0.389331	108.566	0.492915
[truncated: 24 more columns]

## Sheet: without PE
Pat nr Apostolos	LE datum	1cental/2perifer	Days to LE	Prov 1 datum	Etikett prov 1	TCC mAU	MASP-2. 1:25	C3a (ng/ml)	CFD (ng/ml)	CFB ( ug/ml)2	TCC+ , AnnexinV+	MASP2+ EVs	C3a+ EVs2	CFD+ Evs	CD142+ EVs	CD142+ MPO+ EVs	MPO+ EVs	TCC+ MPO+	MASP2+ MPO+	C3a+ MPO+ Evs	CFD+ , MPO+ EVs	CD144+ EVs	CD54+ EVs	CD62-E	CD41/61+	CD62-P	CRP	Procalcitonin	IL6	Feritin2	D Dim	Fibrinogen	APT	INR	Trombocyter	aFXa	Kolumn8	Kolumn9	Kolumn10	Kolumn11	Kolumn112	Kolumn113	Kolumn114	Kolumn115	Kolumn116	Kolumn117	Kolumn118	Kolumn119	Kolumn120
Patient 02	201111	2	2	201109	0354	5425	1045.65	1572.5	2444	431	1175	41	1253	156	9057	155	308	313	20	143	40	3	8	16	671	21	132	0.49	138	3378	0.99	4.8	46	4.3	81
Patient 06	210101	2	3	201229	0415	7640	3850.24	1452.5	2256	723	2426	65	2412	199	17383	243	532	564	35	191	35	220	312	38	1503	607	144	0.12		792	8.1	6	23	1.1	326
Patient 10	200323	1	22	210301	0456	3600	2329.01	1157.5	1628	454	2098	54	2056	194	10094	105	304	386	18	192	30	116	200	38	1405	485	52	0.18	44	368	0.47	4.3	29	1.1	189
Patient 11	200314	2	10	210304	0460	4520	3734.92	1000	1408	271	3163	40	5181	212	37040	218	574	586	14	252	17	646	516	24	2861	959	140	0.24		1656	0.8	7.6	26	1.1	240
Patient 14	210323	2	4	210319	0479	3930	3709.72	1785	2012	485.5	2287	64	2652	206	16259	235	726	569	39	148	34	224	456	47	470	780	229	1.1		1775	0.8	6.6	26	1.1	152
Patient 16	210329	2	0	210329	0503	5280	2107.3	827.5	2732	383	870	67	2211	250	13057	147	459	187	53	200	69	296	669	55	278	344	37	0.16		536	13.3	4.8	20	1.2	208	0.06
Patient 17	210331	2	1	210330	0505	4470	1502.27	1655	1672	329.5	1904	75	747	127	5365	169	663	283	53	62	29	81	279	61	340	425	110				35	4.5	25	1.3	147
Patient 18	200522	2	2	200520	0301	5340	2242.78	822.5	968	445	1478	58	918	80	7638	73	276	241	41	82	30	141	236	56	218	438	197	3.7	244	281	3.3	4.1	25	1.1	200	0.05
Patient 19	200608	2	5	200603	0313	6690	1360.52	1920	972	411.5	5194	50	9170	407	65409	370	1123	735	10	269	15	954	1212	46	503	2737	127	1.8	284	3209	2.7	4	26	1.1	464	0.15
Patient 20	200624	1	20	200604	0315	2080	2405.16	915	1792	765.5	2137	54	1860	156	11687	126	298	241	27	102	21	159	233	35	246	911	148	0.14	70	1468	0.54	5.8	28	0.9	159
Patient 21	200617	2	9	200608	0319	4495	2699.21	1762.5	1892	740	4768	46	11619	354	67918	194	710	603	11	319	13	657	729	28	3168	830	330	0.12	32	318	0.85	7.1	25	0.9	186
Patient 25	201208	2	15	201127	0385	2220	2276.43	922.5	1280	313.5	1145	22	883	87	4251	43	85	81	17	17	28	18	104	33	1	238	97	0.1		736	23.6	3.3	21	1.4	138
Patient 27	210421	2	20	210401	0506	4950	400.117	835	1560	303	1103	21	548	60	2605	43	116	236	14	50	16	5	161	30	162	745	107	1.6		1590	0.8	5.6	28	1.1	205
Patient 31	210425	2	10	210409	0530	5055	2580.47	1700	2820	429.5	1722	37	2835	115	27354	140	397	621	29	103	19	51	360	23	145	674	196	3.2		1030	1.03	6.5	30	0.9	187
Patient 33	200507	2	8	200408	0233	5045	1511.59	2577.5	1792	634.5	1491	39	3874	148	35325	90	184	267	21	108	9	70	424	60	152	752	375	4	805	3682	35	4.7	30	1.1	139
Patient 34	200414	2	5	200409	0237	5860	2459.83	1272.5	1372	517	2021	47	3819	174	38070	84	172	303	30	103	34	46	465	60	350	1521	235	1.4	2396	1433	9.7	4.5	22	1.1	285
Patient 35	200423	1	7	200416	0250	>20000	544.529	2357.5	1132	674.5	3560	29	10419	343	90234	167	581	450	8	302	12	369	1114	15	990	991	435	6.2	927	4561	1.92	7.1	31	1	283
Patient 36	200423	2	2	200421	0260	3720	2774.89	1097.5	912	795.5	1481	50	3624	372	37206	178	367	237	29	237	42	71	1011	61	370	3093	130	0.06	36	398	19.6	8.7	23	1	638
Patient 37	200508	2	0	200508	0290	2760	614.026	1672.5	1360	591	1356	28	3084	137	37139	57	136	240	23	69	11	47	283	27	208	955	296	1.1	439	1685	1.26	7.5	32	1	245	0.5
Patient 39	210423	2	7	210415	0542	4155	3429.45	2605	1388	342	2002	14	10663	221	82405	115	462	214	3	182	10	208	760	11	3260	669	128	0.54		1254	2.5	7.4	25	1.1	328
									X2 eller Fishers			X2 eller Fishers							X2 eller Fishers		X2 eller Fishers										X2 eller Fishers
Median						4520	2302.72	1512.5	1594	449.5	1953	46.5	2743.5	184	22368.5	143.5	382	293	22	145.5	24.5	128.5	392	36.5	360	748.5	142	0.54	244	1433	2.21	5.7	26	1.1	202.5	0.105
range						5560	3450.12	1782.5	1908	524.5	4324	61	11071	347	87629	327	1038	654	50	302	60	951	1204	50	3259	3072	398	6.14	2364	4280	34.53	5.4	26	3.4	557	0.45
Max						7640	3850.24	2605	2820	795.5	5194	75	11619	407	90234	370	1123	735	53	319	69	954	1212	61	3260	3093	435	6.2	2396	4561	35	8.7	46	4.3	638	0.5
min						2080	400.117	822.5	912	271	870	14	548	60	2605	43	85	81	3	17	9	3	8	11	1	21	37	0.06	32	281	0.47	3.3	20	0.9	81	0.05
Mean						4591.32	2178.91	1495.5	1669.6	501.975	2169.05	45.05	3991.4	199.9	30774.8	147.6	423.65	367.85	24.75	156.55	25.7	219.1	476.6	38.2	865.05	908.75	182.25	1.38158	492.273	1586.84	8.113	5.745	27.05	1.245	240	0.19
SD						1399.8	1056.85	569.166	558.753	168.405	1173.52	16.6748	3549.01	100.079	26786.3	79.9818	257.891	182.679	14.0932	87.3791	14.6255	256.187	339.315	16.6468	1043.63	759.836	105.896	1.71582	703.109	1252.94	11.3467	1.50174	5.55807	0.729437	127.452	0.211503
[truncated: 24 more columns]

## Sheet: Correlations
		CD144+ EVs	CD54+ EVs	CD62-P	CD62-E	MPO+ EVs	CD142+ EVs	142+ MPO+ EVs	C3a+ EVs	CFD+ EVs	MPO+ EVs2	C3a+ MPO+ EVs	CFD+ , MPO+ EVs	TCC+ , AnnexinV+	MASP2+ EVs	MPO+ EVs3	TCC+ MPO+	MASP2+ MPO+	CRP	Procalcitonin	IL6	Feritin2	D Dim	Fibrinogen	INR	Trombocyter
CD144+ EVs	Correlation Coefficient	1	.836**	.508**	0.123339	.762**	.674**	.728**	.700**	.819**	.604**	.760**	0.190818	.789**	.615**	.498**	.540**	0.180129	-0.0327407	-0.126568	-0.343558	0.113366	0.0208314	0.202827	-.340*	0.1997
	Sig. (2-tailed)		1.99247e-11	0.000812479	0.448312	1.09361e-08	1.9039e-06	1.04577e-07	4.89722e-07	1.10691e-10	3.70767e-05	1.30762e-08	0.23822	1.50554e-09	2.4511e-05	0.00107132	0.000326243	0.266037	0.841044	0.46875	0.176965	0.491984	0.898477	0.209404	0.0316697	0.216663
	N	40	40	40	40	40	40	40	40	40	40	40	40	40	40	40	40	40	40	35	17	39	40	40	40	40
CD54+ EVs	Correlation Coefficient	.836**	1	.668**	0.114419	.756**	.840**	.693**	.834**	.856**	.756**	.802**	0.165939	.690**	.392*	.774**	.425**	0.0422866	0.0468127	-0.00448525	0.0637646	0.164381	0.174064	0.295319	-.345*	.410**
	Sig. (2-tailed)	1.99247e-11		2.51219e-06	0.482047	1.66919e-08	1.29567e-11	7.3676e-07	2.27645e-11	1.98648e-12	1.74148e-08	4.96103e-10	0.306153	8.37202e-07	0.012375	4.74288e-09	0.00621405	0.795574	0.774236	0.979599	0.807905	0.317319	0.282735	0.0643079	0.0293701	0.00866798
	N	40	40	40	40	40	40	40	40	40	40	40	40	40	40	40	40	40	40	35	17	39	40	40	40	40
CD62-P	Correlation Coefficient	.508**	.668**	1	0.267512	.482**	.576**	.545**	.578**	.590**	.590**	.583**	0.179403	.584**	.334*	.586**	.442**	0.0224329	0.0193246	-0.0496146	-0.0846107	0.174899	0.0671827	0.147418	-.345*	.504**
	Sig. (2-tailed)	0.000812479	2.51219e-06		0.0951543	0.00164477	0.000101294	0.000273872	9.31439e-05	6.04963e-05	6.17928e-05	7.87081e-05	0.268	7.7062e-05	0.0353821	7.02384e-05	0.00428316	0.890718	0.905787	0.777148	0.746797	0.286903	0.680418	0.364004	0.0292071	0.000903848
	N	40	40	40	40	40	40	40	40	40	40	40	40	40	40	40	40	40	40	35	17	39	40	40	40	40
CD62-E	Correlation Coefficient	0.123339	0.114419	0.267512	1	0.0893897	-0.128169	0.197784	-0.0985916	0.148324	-0.00971877	0.0257301	0.284768	0.0301409	.497**	-0.18216	-0.114559	.555**	-0.188357	-0.254576	-0.0811311	-0.14366	.379*	-.400*	0.166875	-0.0782601
	Sig. (2-tailed)	0.448312	0.482047	0.0951543		0.583333	0.430599	0.221195	0.545011	0.361031	0.952539	0.874774	0.0749126	0.853524	0.00111897	0.260593	0.481504	0.000202935	0.244443	0.139988	0.756909	0.382931	0.0158739	0.0105968	0.303394	0.631226
	N	40	40	40	40	40	40	40	40	40	40	40	40	40	40	40	40	40	40	35	17	39	40	40	40	40
MPO+ EVs	Correlation Coefficient	.762**	.756**	.482**	0.0893897	1	.573**	.943**	.507**	.715**	.778**	.833**	.365*	.659**	.518**	.549**	.630**	0.152619	-0.00881801	-0.221023	-0.38504	0.115789	0.051513	0.0881691	-0.12923	0.236531
	Sig. (2-tailed)	1.09361e-08	1.66919e-08	0.00164477	0.583333		0.000110788	8.50032e-20	0.000838738	2.20377e-07	3.57655e-09	2.55168e-11	0.0207441	3.78685e-06	0.000611949	0.000244341	1.3167e-05	0.347135	0.956933	0.201973	0.126963	0.482713	0.752249	0.588505	0.426761	0.141708
	N	40	40	40	40	40	40	40	40	40	40	40	40	40	40	40	40	40	40	35	17	39	40	40	40	40
CD142+ EVs	Correlation Coefficient	.674**	.840**	.576**	-0.128169	.573**	1	.543**	.906**	.702**	.641**	.672**	-0.0591438	.661**	0.184608	.851**	.444**	-0.128778	0.206754	0.0733006	0.0465972	0.261538	0.0973024	.334*	-.489**	.401*
	Sig. (2-tailed)	1.9039e-06	1.29567e-11	0.000101294	0.430599	0.000110788		0.000293654	8.81888e-16	4.51006e-07	8.40997e-06	2.08964e-06	0.716967	3.47521e-06	0.25413	3.50621e-12	0.00406869	0.428394	0.200529	0.675606	0.859048	0.107769	0.550307	0.0354002	0.00138069	0.0104203
	N	40	40	40	40	40	40	40	40	40	40	40	40	40	40	40	40	40	40	35	17	39	40	40	40	40
142+ MPO+ EVs	Correlation Coefficient	.728**	.693**	.545**	0.197784	.943**	.543**	1	.455**	.704**	.741**	.801**	.415**	.669**	.596**	.503**	.688**	0.22944	-0.0204541	-.342*	-0.358063	0.104677	0.077894	0.0948535	-0.121237	0.2316
	Sig. (2-tailed)	1.04577e-07	7.3676e-07	0.000273872	0.221195	8.50032e-20	0.000293654		0.00320319	4.10817e-07	4.53595e-08	5.28471e-10	0.00779303	2.35048e-06	4.88864e-05	0.00094658	9.28785e-07	0.154396	0.900307	0.0446588	0.15819	0.52596	0.632828	0.560433	0.456144	0.150448
	N	40	40	40	40	40	40	40	40	40	40	40	40	40	40	40	40	40	40	35	17	39	40	40	40	40
C3a+ EVs	Correlation Coefficient	.700**	.834**	.578**	-0.0985916	.507**	.906**	.455**	1	.818**	.659**	.710**	-0.0185881	.688**	0.103613	.811**	.388*	-0.250235	0.0703565	0.0365802	-0.0331085	0.294737	0.0426929	0.26047	-.353*	.342*
	Sig. (2-tailed)	4.89722e-07	2.27645e-11	9.31439e-05	0.545011	0.000838738	8.81888e-16	0.00320319		1.17212e-10	3.78152e-06	2.83949e-07	0.909362	9.14325e-07	0.524617	2.21391e-10	0.0134355	0.119392	0.666179	0.834743	0.899617	0.0685394	0.793652	0.104531	0.0255596	0.0307554
	N	40	40	40	40	40	40	40	40	40	40	40	40	40	40	40	40	40	40	35	17	39	40	40	40	40
CFD+ EVs	Correlation Coefficient	.819**	.856**	.590**	0.148324	.715**	.702**	.704**	.818**	1	.765**	.859**	.365*	.700**	.446**	.607**	.423**	0.0612504	-0.114551	-0.255747	-0.366871	0.166009	0.102754	0.188891	-0.177537	0.274852
	Sig. (2-tailed)	1.10691e-10	1.98648e-12	6.04963e-05	0.361031	2.20377e-07	4.51006e-07	4.10817e-07	1.17212e-10		8.88354e-09	1.28427e-12	0.0203989	5.08871e-07	0.00395262	3.24021e-05	0.00650738	0.707326	0.481537	0.138112	0.147474	0.312484	0.528079	0.243083	0.273091	0.0860837
	N	40	40	40	40	40	40	40	40	40	40	40	40	40	40	40	40	40	40	35	17	39	40	40	40	40
MPO+ EVs2	Correlation Coefficient	.604**	.756**	.590**	-0.00971877	.778**	.641**	.741**	.659**	.765**	1	.949**	.515**	.491**	0.242621	.751**	.553**	-0.0195241	0.0591022	-0.17114	-0.356836	0.227339	0.135498	0.242688	-0.228069	.455**
	Sig. (2-tailed)	3.70767e-05	1.74148e-08	6.17928e-05	0.952539	3.57655e-09	8.40997e-06	4.53595e-08	3.78152e-06	8.88354e-09		1.24327e-20	0.000680308	0.00130458	0.13144	2.33536e-08	0.000213429	0.904818	0.717158	0.325614	0.159723	0.163969	0.404482	0.13133	0.156942	0.00315703
	N	40	40	40	40	40	40	40	40	40	40	40	40	40	40	40	40	40	40	35	17	39	40	40	40	40
C3a+ MPO+ EVs	Correlation Coefficient	.760**	.802**	.583**	0.0257301	.833**	.672**	.801**	.710**	.859**	.949**	1	.470**	.626**	.382*	.687**	.595**	0.00591383	-0.0261751	-0.238279	-0.418148	0.167215	0.0933233	0.165978	-0.218206	.415**
	Sig. (2-tailed)	1.30762e-08	4.96103e-10	7.87081e-05	0.874774	2.55168e-11	2.08964e-06	5.28471e-10	2.83949e-07	1.28427e-12	1.24327e-20		0.00221014	1.55659e-05	0.0149806	9.55936e-07	5.06425e-05	0.97111	0.872626	0.168071	0.0948596	0.308931	0.566804	0.306037	0.176164	0.00775084
	N	40	40	40	40	40	40	40	40	40	40	40	40	40	40	40	40	40	40	35	17	39	40	40	40	40
CFD+ , MPO+ EVs	Correlation Coefficient	0.190818	0.165939	0.179403	0.284768	.365*	-0.0591438	.415**	-0.0185881	.365*	.515**	.470**	1	0.0634623	.405**	0.0644011	0.270197	.473**	-0.105238	-0.288329	-0.397295	-0.0925851	0.236584	-0.0284251	0.179414	0.0789968
	Sig. (2-tailed)	0.23822	0.306153	0.268	0.0749126	0.0207441	0.716967	0.00779303	0.909362	0.0203989	0.000680308	0.00221014		0.69725	0.0096152	0.692989	0.091755	0.00203049	0.518098	0.0930127	0.114306	0.575078	0.141616	0.861779	0.267968	0.628006
	N	40	40	40	40	40	40	40	40	40	40	40	40	40	40	40	40	40	40	35	17	39	40	40	40	40
TCC+ , AnnexinV+	Correlation Coefficient	.789**	.690**	.584**	0.0301409	.659**	.661**	.669**	.688**	.700**	.491**	.626**	0.0634623	1	.386*	.573**	.713**	-0.0972405	0.00525328	-0.0236861	-0.171674	0.130972	-0.129017	0.134742	-.318*	0.134973
	Sig. (2-tailed)	1.50554e-09	8.37202e-07	7.7062e-05	0.853524	3.78685e-06	3.47521e-06	2.35048e-06	9.14325e-07	5.08871e-07	0.00130458	1.55659e-05	0.69725		0.0138877	0.000111496	2.40385e-07	0.550562	0.974335	0.892566	0.510003	0.426766	0.42753	0.407133	0.0454708	0.406322
	N	40	40	40	40	40	40	40	40	40	40	40	40	40	40	40	40	40	40	35	17	39	40	40	40	40
MASP2+ EVs	Correlation Coefficient	.615**	.392*	.334*	.497**	.518**	0.184608	.596**	0.103613	.446**	0.242621	.382*	.405**	.386*	1	-0.0147349	.336*	.789**	0.00403566	-0.149176	-0.468999	-0.0198471	0.123023	0.0528887	-0.149437	-0.0830125
	Sig. (2-tailed)	2.4511e-05	0.012375	0.0353821	0.00111897	0.000611949	0.25413	4.88864e-05	0.524617	0.00395262	0.13144	0.0149806	0.0096152	0.0138877		0.928096	0.033892	1.41403e-09	0.980283	0.392392	0.0575488	0.904543	0.449486	0.745849	0.357397	0.610578
	N	40	40	40	40	40	40	40	40	40	40	40	40	40	40	40	40	40	40	35	17	39	40	40	40	40
MPO+ EVs3	Correlation Coefficient	.498**	.774**	.586**	-0.18216	.549**	.851**	.503**	.811**	.607**	.751**	.687**	0.0644011	.573**	-0.0147349	1	.548**	-0.252957	0.290056	0.188648	0.170448	.356*	0.151349	.385*	-.338*	.489**
	Sig. (2-tailed)	0.00107132	4.74288e-09	7.02384e-05	0.260593	0.000244341	3.50621e-12	0.00094658	2.21391e-10	3.24021e-05	2.33536e-08	9.55936e-07	0.692989	0.000111496	0.928096		0.000253668	0.115293	0.069438	0.277787	0.513075	0.026094	0.351209	0.014041	0.0327351	0.00134802
	N	40	40	40	40	40	40	40	40	40	40	40	40	40	40	40	40	40	40	35	17	39	40	40	40	40
TCC+ MPO+	Correlation Coefficient	.540**	.425**	.442**	-0.114559	.630**	.444**	.688**	.388*	.423**	.553**	.595**	0.270197	.713**	.336*	.548**	1	-0.0130474	0.15329	0.125096	-0.180982	0.215902	-0.141034	0.168693	-0.189797	0.164171
	Sig. (2-tailed)	0.000326243	0.00621405	0.00428316	0.481504	1.3167e-05	0.00406869	9.28785e-07	0.0134355	0.00650738	0.000213429	5.06425e-05	0.091755	2.40385e-07	0.033892	0.000253668		0.936313	0.344991	0.473977	0.486966	0.186812	0.385371	0.29808	0.240789	0.311406
	N	40	40	40	40	40	40	40	40	40	40	40	40	40	40	40	40	40	40	35	17	39	40	40	40	40
MASP2+ MPO+	Correlation Coefficient	0.180129	0.0422866	0.0224329	.555**	0.152619	-0.128778	0.22944	-0.250235	0.0612504	-0.0195241	0.00591383	.473**	-0.0972405	.789**	-0.252957	-0.0130474	1	0.0936738	-0.0755961	-0.123926	-0.0671427	0.227714	0.0188369	-0.0401993	-0.192994
	Sig. (2-tailed)	0.266037	0.795574	0.890718	0.000202935	0.347135	0.428394	0.154396	0.119392	0.707326	0.904818	0.97111	0.00203049	0.550562	1.41403e-09	0.115293	0.936313		0.565342	0.666026	0.635589	0.684653	0.157606	0.908154	0.805465	0.23281
	N	40	40	40	40	40	40	40	40	40	40	40	40	40	40	40	40	40	40	35	17	39	40	40	40	40
CRP	Correlation Coefficient	-0.0327407	0.0468127	0.0193246	-0.188357	-0.00881801	0.206754	-0.0204541	0.0703565	-0.114551	0.0591022	-0.0261751	-0.105238	0.00525328	0.00403566	0.290056	0.15329	0.0936738	1	.436**	.645**	0.151417	0.15407	.470**	-.346*	-0.0679557
	Sig. (2-tailed)	0.841044	0.774236	0.905787	0.244443	0.956933	0.200529	0.900307	0.666179	0.481537	0.717158	0.872626	0.518098	0.974335	0.980283	0.069438	0.344991	0.565342		0.00881196	0.00517796	0.357492	0.342515	0.00221029	0.0286269	0.676939
	N	40	40	40	40	40	40	40	40	40	40	40	40	40	40	40	40	40	40	35	17	39	40	40	40	40
Procalcitonin	Correlation Coefficient	-0.126568	-0.00448525	-0.0496146	-0.254576	-0.221023	0.0733006	-.342*	0.0365802	-0.255747	-0.17114	-0.238279	-0.288329	-0.0236861	-0.149176	0.188648	0.125096	-0.0755961	.436**	1	.874**	.344*	-0.0371513	0.149632	-0.229295	-0.00960797
	Sig. (2-tailed)	0.46875	0.979599	0.777148	0.139988	0.201973	0.675606	0.0446588	0.834743	0.138112	0.325614	0.168071	0.0930127	0.892566	0.392392	0.277787	0.473977	0.666026	0.00881196		2.05139e-05	0.0427959	0.8322	0.390932	0.185172	0.956315
	N	35	35	35	35	35	35	35	35	35	35	35	35	35	35	35	35	35	35	35	15	35	35	35	35	35
IL6	Correlation Coefficient	-0.343558	0.0637646	-0.0846107	-0.0811311	-0.38504	0.0465972	-0.358063	-0.0331085	-0.366871	-0.356836	-0.418148	-0.397295	-0.171674	-0.468999	0.170448	-0.180982	-0.123926	.645**	.874**	1	0.291846	.557*	0.0848188	0.119364	-0.0570903
	Sig. (2-tailed)	0.176965	0.807905	0.746797	0.756909	0.126963	0.859048	0.15819	0.899617	0.147474	0.159723	0.0948596	0.114306	0.510003	0.0575488	0.513075	0.486966	0.635589	0.00517796	2.05139e-05		0.255698	0.0202774	0.746193	0.648173	0.827713
	N	17	17	17	17	17	17	17	17	17	17	17	17	17	17	17	17	17	17	15	17	17	17	17	17	17
Feritin2	Correlation Coefficient	0.113366	0.164381	0.174899	-0.14366	0.115789	0.261538	0.104677	0.294737	0.166009	0.227339	0.167215	-0.0925851	0.130972	-0.0198471	.356*	0.215902	-0.0671427	0.151417	.344*	0.291846	1	0.00728893	0.1712	0.166655	-0.00800081
	Sig. (2-tailed)	0.491984	0.317319	0.286903	0.382931	0.482713	0.107769	0.52596	0.0685394	0.312484	0.163969	0.308931	0.575078	0.426766	0.904543	0.026094	0.186812	0.684653	0.357492	0.0427959	0.255698		0.964873	0.297376	0.310578	0.961445
	N	39	39	39	39	39	39	39	39	39	39	39	39	39	39	39	39	39	39	35	17	39	39	39	39	39
D Dim	Correlation Coefficient	0.0208314	0.174064	0.0671827	.379*	0.051513	0.0973024	0.077894	0.0426929	0.102754	0.135498	0.0933233	0.236584	-0.129017	0.123023	0.151349	-0.141034	0.227714	0.15407	-0.0371513	.557*	0.00728893	1	0.0212256	0.138305	0.200441
	Sig. (2-tailed)	0.898477	0.282735	0.680418	0.0158739	0.752249	0.550307	0.632828	0.793652	0.528079	0.404482	0.566804	0.141616	0.42753	0.449486	0.351209	0.385371	0.157606	0.342515	0.8322	0.0202774	0.964873		0.896566	0.394725	0.214926
	N	40	40	40	40	40	40	40	40	40	40	40	40	40	40	40	40	40	40	35	17	39	40	40	40	40
Fibrinogen	Correlation Coefficient	0.202827	0.295319	0.147418	-.400*	0.0881691	.334*	0.0948535	0.26047	0.188891	0.242688	0.165978	-0.0284251	0.134742	0.0528887	.385*	0.168693	0.0188369	.470**	0.149632	0.0848188	0.1712	0.0212256	1	-.416**	0.171646
	Sig. (2-tailed)	0.209404	0.0643079	0.364004	0.0105968	0.588505	0.0354002	0.560433	0.104531	0.243083	0.13133	0.306037	0.861779	0.407133	0.745849	0.014041	0.29808	0.908154	0.00221029	0.390932	0.746193	0.297376	0.896566		0.00755242	0.289579
	N	40	40	40	40	40	40	40	40	40	40	40	40	40	40	40	40	40	40	35	17	39	40	40	40	40
	Sig. (2-tailed)	0.272432	0.0958486	0.466164	0.125365	0.227704	0.518708	0.329204	0.438404	0.251746	0.0869306	0.142888	0.0327781	0.791236	0.82003	0.348308	0.782326	0.708593	0.219776	0.00911104	0.260582	0.639416	0.00481493	0.718868	0.389985	0.0642069
	N	40	40	40	40	40	40	40	40	40	40	40	40	40	40	40	40	40	40	35	17	39	40	40	40	40
INR	Correlation Coefficient	-.340*	-.345*	-.345*	0.166875	-0.12923	-.489**	-0.121237	-.353*	-0.177537	-0.228069	-0.218206	0.179414	-.318*	-0.149437	-.338*	-0.189797	-0.0401993	-.346*	-0.229295	0.119364	0.166655	0.138305	-.416**	1	-0.242272
	Sig. (2-tailed)	0.0316697	0.0293701	0.0292071	0.303394	0.426761	0.00138069	0.456144	0.0255596	0.273091	0.156942	0.176164	0.267968	0.0454708	0.357397	0.0327351	0.240789	0.805465	0.0286269	0.185172	0.648173	0.310578	0.394725	0.00755242		0.132012
	N	40	40	40	40	40	40	40	40	40	40	40	40	40	40	40	40	40	40	35	17	39	40	40	40	40
Trombocyter	Correlation Coefficient	0.1997	.410**	.504**	-0.0782601	0.236531	.401*	0.2316	.342*	0.274852	.455**	.415**	0.0789968	0.134973	-0.0830125	.489**	0.164171	-0.192994	-0.0679557	-0.00960797	-0.0570903	-0.00800081	0.200441	0.171646	-0.242272	1
	Sig. (2-tailed)	0.216663	0.00866798	0.000903848	0.631226	0.141708	0.0104203	0.150448	0.0307554	0.0860837	0.00315703	0.00775084	0.628006	0.406322	0.610578	0.00134802	0.311406	0.23281	0.676939	0.956315	0.827713	0.961445	0.214926	0.289579	0.132012
	N	40	40	40	40	40	40	40	40	40	40	40	40	40	40	40	40	40	40	35	17	39	40	40	40	40
